# Supplementary material for: Complement Factor I Variants in Complement-Mediated Renal Diseases
Source: Front Immunol. 2022 May 10;13:866330. doi: 10.3389/fimmu.2022.866330 (PMC9127439; doi:10.3389/fimmu.2022.866330)
Supplement: Supplementary Table 1 — Biomarker data in patients with aHUS. [file DataSheet_1.xlsx]

## Sheet: Suppl Table 1
Supplementary Table 1. Biomarker profiling in patients with aHUS
Patient	Diagnosis	CH50eq (U)*	APFA (%)*	FHAA (AU)*	FBAA (AU)*	IFE (%)*	C3 (g/L)*	C3c (mg/L)*	C4 (g/L)*	FB (mg/dL)*	Ba (mg/L)*	Bb (mg/L)*	C5 (mg/L)*	P (mg/L)*	C5b-9 (mg/L)*	FI (mg/L)*	FH (mg/L)*	Treatment
1	aHUS	80	0.76	<50	54	0.022	1.166	1.201	0.525	36.34	>8.72	2.38	25.9	16.3	0.3	13.09	387.9
2	aHUS	140	0.6	<50	<50	0.056	0.992		0.316	17.14		0.81	18.3	13.6	0.1	15.16	235
3	aHUS	undetectable	undetectable	<50	92	0.146	1.032	1.259	0.287	33.46	2.756	2.625	48.1	17	0.2	15.18	297	Eculizumab
7	aHUS	68	0.01	<50	76	0.062	0.83	0.7	0.14	17.07	0.66	1.43	13.8	12.9	0.18	17.98	292
10	aHUS	4	0.095	<50	63	0.082	0.675	2.2	0.266	16.31	>8.32	3.58	23	18.7	0.23	7.81	257	Eculizumab
11	aHUS	223	1.1	<50	64	0.105	1.12		0.525	42.65			27.7	17.1	0.805	22.08	224
12	aHUS	undetectable	undetectable	<50	50	0.111	1.51		0.55	47.3			39.7	13.2		23.7	314	Eculizumab
14	aHUS		1.04	<50
15	aHUS	107		<50	<50		0.77		0.39	35			18	11.6	0.48	10.18	267
17	aHUS	210	0.86	<50	<50	0.126	1	0.7	0.29	31.9	3.2	3.1	22.9	16.1	1	18.2	279
18	aHUS			<50												42.2	349
19	aHUS	43	0.47	<50	<50	0.126	0.6	0.8	0.12	23.5	6.7	3.4	11	9.4	0.08	14	163
20	aHUS	67	0.72	<50	81	0.061	0.88	1.967	0.08	47.54	2.211	5.112	16.9	9	0.674	36.79	240
21	aHUS	142	0.8	<50	58	0.05	1.13	0.602	0.45	31.6	>8.32	1.03	23.6	14.6	0.26	7.44	276
23	aHUS	121	0.9	<50	55	0.023	1.2	0.527	0.32	32.3	0.9	0.8	19	18.3	0.16	33.24	264
26	aHUS		0.75	<50		0.029	1.3		0.47	39.5					0.15	20.68	320
27	aHUS			<50	<50		0.776	0.811	0.255	23.01	2.92	1.63	31.6	9.9		11.72	286	Eculizumab
30	aHUS			<50	<50	0.071	1		0.456	32.44	>4.32	5.94	20.8	15.2	0.18	15.3	363
32	aHUS	undetectable	undetectable	<50	147	0.071	0.76	1	0.23	21.2	0.7	1.9	32.1	13	0.51	12.3	286	Eculizumab
33	aHUS	undetectable	undetectable	<50	104	0.091	1	1	0.21	20.7	>8.32	2	26.3	17.2	0.22	17.8	224	Eculizumab
35	aHUS	190		<50	152	0.049	0.82	0.945	0.384	29.36	>4.32	2.68	44.4	26.6	0.13	15.14	332	Eculizumab
37	aHUS	137	1.21	102	102	0.058	0.95	0.358	0.456	32.44	>4.32	0.95	18.3	15	0.2	20.43	210
39	aHUS	250		<50	<50	0.071	1.46		0.4	45.62			30.8	17.8		20.24	394
42	aHUS			85	95	0.071	1.22	0.433	0.5	40.14	>4.32	6	24.2	10.6	0.24	27.5	396
43	aHUS			98	51	0.13	1.15	0.866	0.314	28.25	>8.32	3.38	19.8	18.1	0.17	16.75	392
44	aHUS	155	0.59	<50	<50	0.063	1.2	0.9	0.17	30.7	1.3	1.9	26	12.9	0.45	15.8	340
47	aHUS	2	0.01	<50	95	0.07	0.7	0.7	0.16	30.9	>8.32	2.3	17.7	8.6	0.21	15.5	250	Eculizumab
48	aHUS	171	0.88	<50	104	0.195	1	0.7	0.46	37.1	>8.32	2.2	26.5	18.9	0.35	16.5	345
*normal reference range:
	CH50eq	> 70 U
	APFA	50%-130%
	FHAA	< 200 AU
	FBAA	< 200 AU
	IFE	< 7.5%
	C3	0.9-1.8 g/L
	C3c	< 1.5 mg/L
	C4	0.15-0.57 g/L
	FB	22-50 mg/dL
	Ba	< 1.2 mg/L
	Bb	< 2.2 mg/L
	C5	13.5-27 mg/L
	P	10-33 mg/L
	C5b-9	< 0.3 mg/L
	FI	18-44 mg/L
	FH	180-420 mg/L
