# Supplementary material for: Complement Factor I Variants in Complement-Mediated Renal Diseases
Source: Front Immunol. 2022 May 10;13:866330. doi: 10.3389/fimmu.2022.866330 (PMC9127439; doi:10.3389/fimmu.2022.866330)
Supplement: Supplementary Table 2 — Biomarker data in patients with C3G. [file DataSheet_2.xlsx]

## Sheet: Supple Table 2
Supplementary Table 2. Biomarker profiling in patients with C3G
Patient	Diagnosis	CH50eq (U)*	APFA (%)*	FHAA (AU)*	FBAA (AU)*	IFE (%)*	C3Nef (%)*	C5Nef (%)*	C4Nef (%)*	C3 (g/L)*	C3c (mg/L)*	C4 (g/L)*	FB (mg/dL)*	Ba (mg/L)*	Bb (mg/L)*	C5 (mg/L)*	P (mg/L)*	C5b-9 (mg/L)*	FI (mg/L)*	FH (mg/L)*	Treatment
49	C3GN	76	1.1	<50	58	0.033	neg	neg	neg	0.96	1.52	0.38	29.2	3.77	4.35	29.7	17.9	0.74	35.09	217.9
50	C3GN	147	0.54	<50	<50	0.039	neg	neg	neg	1	1	0.37	21.3	3.9	3	20.4	14.4	0.27	16.6	304
51	C3GN	109	0.567	<50	<50	0.048	neg	neg	neg	0.827	1.6	0.244	30.72	1.31	1.39	16.5	16.4	0.27	28.6	231
52	C3GN	undetectable	undetectable	<50	61	0.136	neg	neg	neg	0.87		0.445	18.2	1.6	2.3	38.2	24.7	0.17	18.81	141	Eculizumab
53	C3GN	130	0.54	<50	54	0.036	neg	neg	neg	1.3	1.6	0.23	32.6	0.98	1.33	18.63	15.9	0.22	22.6	329
54	C3GN	45	0.6903	<50	59	0.104	neg	neg	neg	1.6	0.642	0.353	29.68	0.29	0.8	16.5	17	0.21	37.13	285
55	C3GN	64	0.01	<50	<50	0.023	neg	neg	neg	0.8	0.5	0.19	13.5	0.41	1.21	15.39	9.7	0.83	28.27	218
56	C3GN	170	0.731	<50	328	0.07	neg	neg	neg	1.68	0.323	0.554	27.58		2	19.2	16.9	0.23	20.35	374
57	C3GN			<50	129					1.73		0.41	36.11			30.8	13.9	0.2	26	256	Eculizumab
58	C3GN	55	0.32	<50	71	0.049	neg	neg	neg	0.82	0.8	0.19	27.4	0.82	1.37	19.3	11	0.158	15.18	231
60	DDD	163	0.12	53	<50	0.044	neg	neg	neg	1.1	1	0.28	30.7	1.49	1.68	21.6	12.6	0.41	16.06	305
63	DDD	184	0.82	<50	50	0.215	neg	neg	neg	1.112	1.325	0.434	22.93	>8.32	5.388	21	11.5	0.43	23.7	184
65	C3GN/aHUS			<50	<50	0.022	neg	neg	neg	0.85	0.343	0.348	9.7	4.1	1.1	34.4	9.3	0.35	7.23	235	Eculizumab
*normal reference range:
	CH50eq	> 70 U
	APFA	50%-130%
	FHAA	< 200 AU
	FBAA	< 200 AU
	IFE	< 7.5%
	C3Nef	< 20%
	C5Nef	< 20%
	C4Nef	< 20%
	C3	0.9-1.8 g/L
	C3c	< 1.5 mg/L
	C4	0.15-0.57 g/L
	FB	22-50 mg/dL
	Ba	< 1.2 mg/L
	Bb	< 2.2 mg/L
	C5	13.5-27 mg/L
	P	10-33 mg/L
	C5b-9	< 0.3 mg/L
	FI	18-44 mg/L
	FH	180-420 mg/L
